# Supplementary material for: The Effect of Silver Nanoparticle Addition on Micropropagation of Apricot Cultivars (Prunus armeniaca L.) in Semisolid and Liquid Media
Source: Plants (Basel). 2023 Apr 3;12(7):1547. doi: 10.3390/plants12071547 (PMC10097347; doi:10.3390/plants12071547)
Supplement: Supplementary file 1 [file plants-12-01547-s001.zip]

Archive with 1 entries (1 files):
- plants-2315012-supplementary.pdf
